# Supplementary material for: Experiment for validation of fluid‐structure interaction models and algorithms
Source: Int J Numer Method Biomed Eng. 2017 Jan 27;33(9):e2848. doi: 10.1002/cnm.2848 (PMC5600002; doi:10.1002/cnm.2848)
Supplement: Supplementary file 1 — supporting info item [file CNM-33-na-s001.zip]

Archive with 10 entries (10 files):
- geometry_parasolid.tar.gz
- geometry_stl.tar.gz
- geometry_vtk.tar.gz
- phase_I_displacement.mat
- phase_I_flow.mat
- phase_II_displacement.mat
- phase_II_flow.mat
- phase_II_peak_inflow.txt
- README
- uniaxial_test_data.txt
