# Supplementary material for: Experiment for validation of fluid‐structure interaction models and algorithms
Source: Int J Numer Method Biomed Eng. 2017 Jan 27;33(9):e2848. doi: 10.1002/cnm.2848 (PMC5600002; doi:10.1002/cnm.2848)
Supplement: Supplementary file 1 — supporting info item [file CNM-33-na-s001.zip › phase_II_peak_inflow.txt]

[Time in s] [velocity v_x in cm/s] [velocity v_y in cm/s] [velocity v_z in cm/s]
0.00        0.00                   0.00                   0.00
0.12        -0.11                  0.11                   3.52
0.25        -0.31                  0.27                   9.41
0.37        -0.42                  0.38                   12.62
0.49        -0.54                  0.50                   15.07
0.61        -0.69                  0.64                   18.50
0.74        -0.84                  0.77                   22.43
0.86        -0.97                  0.89                   25.72
0.98        -1.06                  1.00                   27.82
1.10        -1.14                  1.06                   29.39
1.23        -1.20                  1.11                   30.79
1.35        -1.25                  1.15                   32.04
1.47        -1.28                  1.18                   33.02
1.59        -1.32                  1.21                   33.58
1.72        -1.33                  1.22                   34.12
1.84        -1.26                  1.17                   33.34
1.96        -1.07                  1.06                   27.98
2.08        -0.97                  0.95                   25.10
2.21        -0.88                  0.84                   23.44
2.33        -0.76                  0.76                   20.85
2.45        -0.65                  0.66                   17.89
2.57        -0.55                  0.57                   15.00
2.70        -0.47                  0.49                   13.45
2.82        -0.40                  0.43                   11.69
2.94        -0.32                  0.37                   10.37
3.06        -0.26                  0.33                   9.01
3.19        -0.21                  0.29                   7.86
3.92        -0.00                  0.12                   3.46
4.04        0.00                   0.10                   2.97
4.16        0.00                   0.10                   2.70
4.29        0.00                   0.10                   2.38
4.41        0.00                   0.08                   1.95
4.53        0.00                   0.07                   1.81
4.65        0.00                   0.05                   1.47
4.78        0.00                   0.04                   1.18
4.90        0.00                   0.02                   0.95
5.02        0.00                   0.02                   0.68
5.14        0.00                   0.02                   0.49
5.27        0.00                   0.01                   0.00
5.39        0.00                   0.00                   0.00
5.51        0.00                   0.00                   0.00
5.63        0.00                   0.00                   0.00
5.76        0.00                   0.00                   0.00
5.88        0.00                   0.00                   0.00
6.00        0.00                   0.00                   0.00
