# Supplementary material for: Experiment for validation of fluid‐structure interaction models and algorithms
Source: Int J Numer Method Biomed Eng. 2017 Jan 27;33(9):e2848. doi: 10.1002/cnm.2848 (PMC5600002; doi:10.1002/cnm.2848)
Supplement: Supplementary file 1 — supporting info item [file CNM-33-na-s001.zip › README]

uniaxial_test_data.txt : contains the uniaxial test data

phase_II_peak_inflow.txt : contains the peak inflow boundary condition data for phase II
                           note: these are the data points in Figure 6a with legend entries
                                 '\hat{v}_x, exp.', '\hat{v}_y, exp.', '\hat{v}_z, exp.'

geometry_parasolid.tar.gz : contains CAD geometry in Parasolid format

geometry_vtk.tar.gz : contains geometry in vtk format

geometry_stl.tar.gz : contains geometry in stl format


phase_I_displacement.mat  : contains the phase I solid deflection results
 - centerline - contains [x y z] points along the centerline of the solid in deformed state

phase_I_flow.mat : contains the phase I flow velocity results
 - velocity - contains the fluid velocity measured at points from slices z = [10, 30] mm


phase_II_displacement.mat  : contains the phase II solid deflection results
 - centerline - stores the axial point and vertical displaced position of the solid
 - displacement - same as centerline, but relative to deflection at t=0.

phase_II_flow.mat : contains the phase II flow velocity results
 - velocity - contains the fluid velocity measured at points from slices z = [3.5, 13.5, 23.5, 33.5] mm
