# Supplementary material for: Experiment for validation of fluid‐structure interaction models and algorithms
Source: Int J Numer Method Biomed Eng. 2017 Jan 27;33(9):e2848. doi: 10.1002/cnm.2848 (PMC5600002; doi:10.1002/cnm.2848)
Supplement: Supplementary file 1 — supporting info item [file CNM-33-na-s001.zip › uniaxial_test_data.txt]

[mass in grams] [adjusted mass in grams (due to calibrations)] [Length in mm] [Width in mm] [Depth mm] [Depth in mm (assuming incompressibility)]
0	0	20.000000	15.600000	2.900000	2.900000
29.6	29.6	20.300000	15.500000	3.100000	2.875576
39.6	39.6	20.800000	15.400000	2.800000	2.824675
47.5	47.5	21.100000	15.300000	2.900000	2.802714
57.5	57.5	21.100000	15.400000	3.000000	2.784514
67.5	67.5	21.300000	15.400000	3.000000	2.758368
77.5	77.5	21.300000	15.200000	3.000000	2.794663
87.5	87.5	21.600000	15.300000	2.900000	2.737836
97.5	97.5	21.600000	15.200000	2.900000	2.755848
107.8	107.2857142857	21.700000	15.100000	2.900000	2.761315
117.8	116.7714285714	22.100000	15.100000	3.000000	2.711336
127.8	126.2571428571	22.200000	15.000000	3.000000	2.717117
137.8	135.7428571429	22.000000	15.000000	3.000000	2.741818
147.8	145.2285714286	22.500000	14.900000	2.900000	2.698881
157.8	154.7142857143	22.900000	14.800000	2.900000	2.669657
167.8	164.2	23.000000	14.700000	2.900000	2.676131
174.2	174.2	23.200000	14.700000	2.800000	2.653061
184.2	184.2	23.300000	14.800000	2.900000	2.623826
194.2	194.2	23.300000	14.700000	2.800000	2.641675
204.2	204.2	23.300000	14.600000	2.800000	2.659768
224.2	224.2	23.800000	14.500000	2.900000	2.621849
244.2	244.2	24.300000	14.300000	2.700000	2.603816
264.2	264.2	24.400000	14.100000	2.800000	2.629927
284.2	284.2	25.100000	14.200000	2.900000	2.538578
304.2	304.2	25.400000	14.100000	2.700000	2.526386
324.2	324.2	26.000000	13.900000	2.700000	2.503597
344.2	344.2	26.800000	13.800000	2.600000	2.446463
364.2	364.2	27.200000	13.800000	2.700000	2.410486
384.2	384.2	27.800000	13.600000	2.600000	2.393144
404.2	404.2	28.100000	13.400000	2.600000	2.402932
424.2	424.2	28.900000	13.400000	2.600000	2.336415
464.2	464.2	29.600000	13.000000	2.700000	2.351351
504.2	504.2	30.900000	12.800000	2.600000	2.287621
